# Supplementary material for: Structural basis of ion uptake in copper-transporting P1B-type ATPases
Source: Nat Commun. 2022 Aug 31;13:5121. doi: 10.1038/s41467-022-32751-w (PMC9433437; doi:10.1038/s41467-022-32751-w)
Supplement: Supplementary file 4 — Source Data [file 41467_2022_32751_MOESM4_ESM.xlsx]

## Sheet: Fig. S17c
RAW DATA
																					STANDARD CURVE
Time (min)	Control	Cu						no Cu						Cu + BeF
5	0.2642	0.665	0.7044	0.9298	0.681	0.9756	0.716	0.3189	0.4044	0.39	0.3997	0.3092	0.2895	0.3276	0.2976	0.3105	0.3001	0.2803	0.3352			Pi [mM]		0	0.05	0.1	0.25	0.5	1	2
12	0.2858	0.8637	1.1357	1.2691	0.8833	1.3257	1.0427	0.5248	0.556	0.5821	0.6023	0.4651	0.4253	0.3971	0.3461	0.335	0.3373	0.3189	0.4061					0.1077	0.2047	0.3305	0.6012	1.0975	1.9392	2.9461
18	0.3165	1.2182	1.2206	1.4418	1.249	1.4535	1.2446	0.5523	0.6992	0.6684	0.6987	0.5732	0.5131	0.5347	0.4672	0.3917	0.4191	0.3852	0.5792
																						Pi [mM]		0	0.05	0.1	0.25	0.5	1	2
Phosphate [mmol/L]																								0	0.097	0.2228	0.4935	0.9898	1.8315	2.8384
Time (min)	Control	Cu						no Cu						Cu + BeF								Slope		1.44261
5	0.0992829	0.377112	0.404424	0.560668	0.388203	0.592416	0.412465	0.1372	0.196468	0.186486	0.19321	0.130476	0.116821	0.143231	0.122435	0.131377	0.124168	0.110443	0.148499			y-Axis		0.120973
12	0.114256	0.514849	0.703395	0.795867	0.528435	0.835101	0.638929	0.279927	0.301555	0.319647	0.333649	0.238544	0.210955	0.191407	0.156055	0.148361	0.149955	0.1372	0.197646
18	0.135537	0.760583	0.762247	0.91558	0.781934	0.92369	0.778883	0.29899	0.400819	0.379469	0.400473	0.313478	0.271817	0.28679	0.24	0.187664	0.206658	0.183159	0.317637
Blank corrected
Time (min)	Control	Cu						no Cu						Cu + BeF
0	0	0	0	0	0	0	0	0	0	0	0	0	0	0	0	0	0	0	0
5	0	0.277829	0.305141	0.461385	0.28892	0.493133	0.313182	0.0379173	0.0971848	0.0872029	0.0939268	0.0311934	0.0175376	0.0439481	0.0231524	0.0320946	0.0248854	0.0111603	0.0492163
12	0	0.400593	0.58914	0.681611	0.414179	0.720845	0.524673	0.165672	0.187299	0.205391	0.219394	0.124288	0.0966996	0.0771517	0.0417992	0.0341048	0.0356991	0.0229445	0.0833904
18	0	0.625047	0.62671	0.780043	0.646397	0.788154	0.643347	0.163454	0.265283	0.243933	0.264936	0.177941	0.136281	0.151253	0.104463	0.0521277	0.071121	0.047622	0.1821
Phosphate [nmol Pi/(mg*min)]
		323.521	351.673	412.34	334.233	416.81	347.08	102.179	144.479	139.057	150.547	103.503	80.8087	79.5198	54.3674	25.3101	36.4429	25.3398	94.8265
	Cu	no Cu	Cu + BeF
MEAN	364.276	120.096	52.6344
STABW	40.2194	28.3589	29.1883
Cu-stimulated ATPase Activity
MEAN	244.18
STABW	26.9598

## Sheet: Fig. 3a
Phosphate [mmol/L], blank corrected
			Biological Replicate 1			Biological Replicate 2							33% background subtracted
		Time [min]	1	2	3	1	2	3			MEAN	STABW	MEAN	STABW
	WT	0	0	0	0	0	0	0		WT	364.276	40.2194	244.065	26.947
		5	0.277829	0.305141	0.461385	0.28892	0.493133	0.313182		N157A	278.398	54.2414	186.526	36.3417
		12	0.400593	0.58914	0.681611	0.414179	0.720845	0.524673		M158A	355.654	18.0427	238.288	12.0886
		18	0.625047	0.62671	0.780043	0.646397	0.788154	0.643347		D159A	255.758	49.3402	171.358	33.0579
			323.521	351.673	412.34	334.233	416.81	347.08		E205A	266.373	60.6253	178.47	40.619
										D336A	232.588	59.3836	155.834	39.787
	N157A	0	0	0	0	0	0	0		C380A	54.3717	27.7792	36.4291	18.6121
		5	0.240461	0.162885	0.297131	0.172968	0.265604	0.251573		C382A	60.4557	21.7177	40.5053	14.5509
		12	0.464345	0.333772	0.408651	0.426278	0.39404	0.34304		Y682A	57.911	27.0204	38.8004	18.1036
		18	0.635676	0.508744	0.558757	0.575154	0.392716	0.432344		N683A	80.2456	27.7748	53.7646	18.6091
			347.384	277.367	288.213	324.334	209.759	223.329		M711A	53.3056	29.3734	35.7148	19.6801
										S714A	71.8567	31.9031	48.144	21.3751
	M158A	0	0	0		0	0	0		S715A	50.2837	25.1871	33.6901	16.8753
		5	0.168979	0.190478		0.187685	0.242369	0.19312		D426N	32.0093	16.5163	21.4462	11.0659
		12	0.379339	0.442706		0.421482	0.458939	0.44804
		18	0.614682	0.639358		0.621613	0.662071	0.695241
			336.546	355.479		343.556	359.134	383.556
	D159A	0	0	0	0	0	0	0
		5	0.22658	0.135844	0.17641	0.169652	0.198596	0.208184
		12	0.415397	0.279556	0.308261	0.384448	0.322047	0.347796
		18	0.601328	0.433548	0.334381	0.520842	0.437289	0.499963
			324.64	236.116	183.847	290.819	232.763	266.362
	E205A	0	0	0	0	0	0
		5	0.171067	0.264264	0.265213	0.105347	0.19437
		12	0.415918	0.431263	0.441699	0.326818	0.269512
		18	0.589894	0.539298	0.544221	0.428923	0.329727
			330.214	289.11	293.174	248.174	171.191
	D336A	0	0	0		0	0	0
		5	0.131415	0.193091		0.272793	0.10872	0.102338
		12	0.357834	0.324325		0.409614	0.203134	0.185174
		18	0.445695	0.569939		0.504108	0.307207	0.328612
			256.644	299.968		266.199	165.684	174.442
	C380A	0	0	0	0	0	0	0
		5	0.0378582	0.0584667	0.180639	0.0155259	0.0187159	0.0245371
		12	0.0929829	0.0589247	0.100008	0.0342899	0.0573254	0.0296188
		18	0.130242	0.0575834	0.212497	0.0406829	0.143576	0.079056
			73.0906	27.0362	86.3845	23.0006	77.3335	39.385
	C382A	0	0	0	0	0	0
		5	0.0182484	0.0973621	0.0463811	0.0557615	0.0564621
		12	0.0405624	0.114298	0.0827862	0.0784921	0.0957934
		18	0.0376419	0.135487	0.131014	0.131177	0.141391
			22.0393	67.4494	69.9868	67.437	75.3662
	Y682A	0	0	0	0	0	0	0
		5	0.110955	0.0695139	0.156749	0.0873437	0.0984121	0.0675134
		12	0.0648671	0.0735526	0.177892	0.110259	0.0567382	0.0784752
		18	0.131534	0.0468118	0.175229	0.13749	0.189795	0.0626495
			54.1594	22.0282	86.2761	69.7503	84.1208	31.1313
	N683A	0	0	0	0	0	0	0
		5	0.110094	0.0550727	0.0937892	0.0954803	0.0721396	0.0472594
		12	0.102582	0.0624769	0.121031	0.123344	0.106738	0.195281
		18	0.171753	0.0591113	0.172827	0.217363	0.146388	0.146739
			80.8169	29.0928	87.8336	109.956	76.5978	97.1768
	M711A	0	0	0	0	0	0	0
		5	-0.00820644	0.0678498	0.0327184	0.0823945	0.0591113	0.056381
		12	0.05088	0.114362	0.0565641	0.0305947	0.0651693	0.0886065
		18	0.11407	0.139671	0.122209	0.0611112	0.0283318	0.155283
			67.0028	75.4589	63.8057	19.0486	13.5048	81.0128
	S714A	0	0	0		0	0	0
		5	0.155712	0.0485251		0.0548804	0.0535116	0.04392
		12	0.0809861	0.0553174		0.100296	0.0767902	0.189981
		18	0.159312	0.0537876		0.1218	0.190322	0.16783
			61.7359	26.5247		66.7634	96.8877	107.372
	S715A	0	0	0	0	0	0
		5	-0.00795022		0.116823	0.0441193	0.0784772
		12	-0.0374796	0.0311203	0.0978875	0.0561741	0.0881888
		18	0.05673	0.0485781	0.166276	0.100722	0.151576
			23.1731	26.8372	75.9356	50.8056	74.6669
	D426N	0	0	0	0	0	0
		5	0.0176489	0.0188366	0.0367291	0.00425112	0.0420944
		12	0.078893	0.0356113	0.0378656	0.0178301	0.0272601
		18	0.00154137	0.0490208	0.059196	0.108376	0.0840793
			10.9492	26.6957	28.535	55.9295	37.9371

## Sheet: Fig. 3b
	Biological Replicate 1			Biological Replicate 2
	1	2	3	1	2	3	MEAN	STABW
WT	0.77064	0.942767	1.01748	0.790317	0.763126	0.929051	0.868896	0.107859
M158A	0.858773	0.826367	0.865869	1.20227	0.760225	0.785006	0.883085	0.161678
E205A	0.893654	0.925743	0.773798	0.930292	1.19301		0.943299	0.153319
D336A	0.700983	0.878949	0.919482	0.922092	0.939269	1.27424	0.939169	0.186177
C380A	0.246832	0.247611	0.2524	0.211992	0.260361	0.254236	0.245572	0.0171685
C382A	0.151661	0.141425	0.178468	0.20611	0.202947	0.204936	0.180924	0.0287
Y682A	0.252917	0.257173	0.260177	0.516936	0.380603	0.391454	0.34321	0.106166
N683A	0.308619	0.227801	0.293028	0.440333	0.433913	0.347176	0.341812	0.0833043
M711A	0.267876	0.277434	0.300351	0.448988	0.452119	0.539385	0.381025	0.113836
S714A	0.284945	0.28203	0.325028	0.465215	0.460893	0.533012	0.391854	0.107731
S715A	0.319041	0.316128	0.256678	0.584724	0.450871	0.456475	0.39732	0.121645
